# Supplementary material for: Inhibition of autoantigen-induced B-cell receptor (BCR) internalization as a therapeutic strategy in diffuse large B cell lymphoma (DLBCL)
Source: Cell Death Dis. 2026 Feb 11;17(1):216. doi: 10.1038/s41419-026-08446-1 (PMC12921016; doi:10.1038/s41419-026-08446-1)
Supplement: Supplementary file 2 — Supplementary File 1 [file 41419_2026_8446_MOESM2_ESM.txt]

Supplementary File 1. Comparison of tyrosine and serine/threonine kinase activities in HBL1 OVA-specific vs. HBL1 control cells using the chip-based phosphoproteomic PamGene platform.
Kinase Uniprot ID	Kinase Name	Mean Specificity Score	Mean Significance Score	Mean Final Score	Median Final score	Mean Kinase Statistic	Median Kinase Statistic	SD Kinase Statitistic	Mean peptide set size
P06239	Lck	2.5456131997014	0.477121254719662	3.02273445442106	3.17609125905568	-32.8364066543817	-32.5644982321002	2.52080587982428	29.7777777777778
P12931	Src	1.97660208525958	0.477121254719662	2.45372333997925	3.17609125905568	-24.9060888826531	-26.9360338356584	3.59496598021651	45.4444444444444
P42679	CTK	2.37405008366248	0.477121254719662	2.85117133838214	2.8750612633917	-32.4141332672773	-28.9643119972864	8.29665287358631	32.8888888888889
P08631	HCK	1.34589942008172	0.477121254719662	1.82302067480138	2.47712125471966	-22.5826625717512	-27.7215913782459	6.9818639767266	27.7777777777778
P07947	Yes	1.87742937227051	0.477121254719662	2.35455062699017	2.33099321904142	-32.6620152803421	-31.7338094722984	6.82662680641586	24
P06241	Fyn	1.59280819540487	0.477121254719662	2.06992945012453	1.97197127639976	-34.4860204723412	-32.7587391103603	6.08122599121044	16.3333333333333
P06213	InSR	1.32127028697775	0.477121254719662	1.79839154169741	1.81436342303809	-26.5452059130683	-26.5788514703951	0.99718126028416	26.4444444444444
P51451	BLK	1.31478832367703	0.477121254719662	1.79190957839669	1.56330740233595	-25.9741053964687	-26.0201236882149	2.65564747987139	22.2222222222222
P54764	EphA4	1.01544956392006	0.477121254719662	1.49257081863972	1.51333342737411	-34.5269822247521	-29.3612698172665	8.92746814270873	4.44444444444444
P43405	Syk	0.942563249956463	0.477121254719662	1.41968450467613	1.50399340111996	-19.6932406684445	-19.4143466328545	0.887550924144492	80.5555555555556
P00519	Abl	0.815232379917066	0.477121254719662	1.29235363463673	1.32483291033661	-20.7406685927794	-20.2463426569906	2.12834120223907	52
P35968	KDR	0.79778914167026	0.477121254719662	1.27491039638992	1.21230343171013	-23.4122643609948	-22.296144337827	2.21351013101107	19.8888888888889
P29317	EphA2	0.7632413239277	0.477121254719662	1.24036257864736	1.20760831050175	-25.3768365898491	-22.8387719287433	5.71741654289671	7.22222222222222
Q05397	FAK1	0.667752318312299	0.477121254719662	1.14487357303196	1.1590579197569	-18.5848180845867	-19.4214678747105	3.40844740583391	52.8888888888889
P21709	EphA1	0.604804030560785	0.477121254719662	1.08192528528045	1.1417015775509	-20.3143355579976	-20.9417908020649	6.1498564077533	5.16666666666667
Q13882	Brk	0.755989805619432	0.477121254719662	1.23311106033909	1.12301281557226	-19.5560100030042	-19.5945802637034	0.834915470641552	69.7777777777778
P07948	Lyn	0.585811702287312	0.477121254719662	1.06293295700697	1.02996322337744	-20.0881175872119	-20.4506185920486	1.86794523355233	20.7777777777778
P09619	PDGFR[beta]	0.392744179720526	0.477121254719662	0.869865434440189	1.0268721464003	-16.4121672386295	-19.4267756916934	4.16735274241162	13.7777777777778
P14616	IRR	0.447842187238456	0.477121254719662	0.924963441958118	0.955983171015626	-16.6702832691165	-17.441278439866	2.77372294062856	05.sie
P11362	FGFR1	0.502225610588464	0.477121254719662	0.979346865308126	0.943095148663527	-19.0774195175585	-18.4216124381226	1.41236760271264	19.5555555555556
P22455	FGFR4	0.420367691412202	0.477121254719662	0.897488946131865	0.928117992693875	-17.2282704838767	-18.5765880727353	3.75119413108538	23.8888888888889
P21860	HER3	0.460557300812207	0.477121254719662	0.93767855553187	0.916019871070606	-18.2312794251133	-18.3035639703581	1.25472453041573	48.6666666666667
P09769	Fgr	0.459747244037447	0.477121254719662	0.936868498757109	0.911273436046145	-17.5017172581793	-16.4868223698479	2.30278993004772	8.88888888888889
H0Y8A4	RYK	0.396779662466258	0.477121254719662	0.87390091718592	0.877238182645975	-16.0136736902509	-16.2299117910524	2.86442693807031	7.33333333333333
P07333	FmS/CSFR	0.421191329169382	0.477121254719662	0.898312583889044	0.864337397999927	-17.1256482942604	-16.6534391745825	2.12527122108058	9.22222222222222
P43403	ZAP70	0.336210180846998	0.477121254719662	0.81333143556666	0.837634765451076	-17.3848762345216	-17.4370838618202	0.504363465483996	68.6666666666667
P42684	Arg	0.390125497730519	0.477121254719662	0.867246752450182	0.835647144215563	-17.5021536865133	-17.3490779204431	1.43560987763024	51.8888888888889
P29320	EphA3	0.361853099106181	0.477121254719662	0.838974353825843	0.83516323280552	-14.7410628805918	-14.7410628805918	0.562751513509042	5
P00533	EGFR	0.315457203973606	0.477121254719662	0.792578458693269	0.814363423038088	-17.0185748447466	-17.2063051934481	0.911117391042414	49.8888888888889
P08581	Met	0.350038146120377	0.477121254719662	0.827159400840039	0.808735338029662	-17.1680939135082	-16.5183862199588	2.38103919152843	35.2222222222222
P16234	PDGFR[alpha]	0.348270212774491	0.477121254719662	0.825391467494153	0.806875401645538	-14.8213225220505	-14.2938333274617	1.5917453629702	5.88888888888889
P35916	FLT4	0.331686874808998	0.477121254719662	0.80880812952866	0.801342913045577	-15.9412907928075	-15.6077619255507	3.61324691892289	13.7777777777778
P07949	Ret	0.486516510966285	0.477121254719662	0.963637765685948	0.794074216480813	-17.5119629999977	-16.2628596128825	5.04809168637784	19.4444444444444
Q6ZMQ8	Lmr1	0.313373537490114	0.477121254719662	0.790494792209777	0.790484985457369	-12.3294204566441	-12.3294204566441	0	3
Q04912	Ron	0.350626900421988	0.477121254719662	0.82774815514165	0.781639578229465	-15.4635550013165	-15.1354256327284	2.49485777860085	7.22222222222222
Q08345	DDR1	0.296571040692857	0.477121254719662	0.773692295412519	0.771257542435743	-12.3726579242222	-12.3726579242222	0	3
Q14289	FAK2	0.305833282577974	0.477121254719662	0.782954537297636	0.746338979053273	-16.8754514852428	-16.5912515940662	0.942400817818332	39
P29376	LTK	0.228725212988292	0.477121254719662	0.705846467707955	0.738340696235293	-14.0952141847738	-14.7301179287678	2.29963222527568	17.8888888888889
P08069	IGF1R	0.278663032133773	0.477121254719662	0.755784286853435	0.715193416299133	-15.394860615332	-14.8553990036895	1.52956175579057	17.3333333333333
P54760	EphB4	0.21539734511885	0.477121254719662	0.692518599838513	0.692518599838513	-9.75863845293764	-9.75863845293764	0	3
P42685	FRK	0.237581174987891	0.477121254719662	0.714702429707554	0.688952883578495	-16.0711599464563	-15.6526633247233	1.41255885855672	54.6666666666667
P36888	FLT3	0.268892118062916	0.477121254719662	0.746013372782578	0.683836603492243	-14.4584080538369	-13.0490621660031	4.62974669824464	13
P04629	TRKA	0.186614860066034	0.477121254719662	0.663736114785696	0.677780705266081	-13.4738652897648	-13.8034226203729	0.864656798262596	16.6666666666667
P29597	Tyk2	0.200368240281153	0.477121254719662	0.677489495000815	0.67503199683793	-10.6159673945082	-10.6159673945082	0	4
P54756	EphA5	0.162329988888529	0.477121254719662	0.639451243608191	0.664207898076807	-10.2909191110929	-11.3459687037645	1.97782488947422	05.cze
P42680	TEC	0.171286711628023	0.477121254719662	0.648407966347686	0.654953175351645	-14.9092972667619	-14.9593854479555	0.843528933989567	40.4444444444444
P41240	CSK	0.177881264054208	0.477121254719662	0.65500251877387	0.643336880063183	-14.9237940216832	-15.4399298683422	2.07609152725346	44.8888888888889
Q16620	TRKB	0.189492009414556	0.477121254719662	0.666613264134218	0.640797139012911	-14.2853899520047	-14.1186339837087	1.19479135360659	25.2222222222222
Q16288	TRKC	0.188270902986899	0.477121254719662	0.665392157706562	0.635761784264808	-14.1837365660214	-14.144938546798	1.23285116406544	23
P21802	FGFR2	0.289455066223932	0.477121254719662	0.766576320943595	0.58838029403677	-14.1152679558309	-10.989437564696	5.29750328807241	13.1111111111111
P42681	TXK	0.0939691358855527	0.477121254719662	0.571090390605215	0.585026652029182	-12.8572596824017	-12.053623124437	1.34654566952918	32.8888888888889
P51813	Etk/BMX	0.0870332558489956	0.477121254719662	0.564154510568658	0.576208186981993	-12.9881533665077	-12.6317547475063	0.853681443504333	34.5555555555556
Q12866	Mer	0.102072646872207	0.477121254719662	0.579193901591869	0.574031267727719	-14.2847605673382	-14.1384469753861	0.863120373912401	54.3333333333333
P04626	HER2	0.0944789482575912	0.477121254719662	0.571600202977254	0.572946886435499	-13.0013591333544	-13.1193542223787	0.799027790678004	33.3333333333333
P54753	EphB3	0.0915149811213502	0.477121254719662	0.568636235841013	0.568636235841013	-7.35767708330769	-7.35767708330769	NA	4
Q9H3Y6	Srm	0.0917022024501679	0.477121254719662	0.56882345716983	0.567565225478487	-13.893689698082	-13.8512669770535	0.252738324176147	44.4444444444444
Q15303	HER4	0.116084133677676	0.477121254719662	0.593205388397338	0.565431095965801	-12.9800079535743	-12.6311459902206	2.08731625778489	31.6666666666667
P10721	Kit	0.0845045388848689	0.477121254719662	0.561625793604531	0.562249437179612	-11.081891677779	-12.2003211834968	2.125155589633	18
Q13308	CCK4/PTK7	0.081336952310535	0.477121254719662	0.558458207030197	0.556016402399447	-7.63675394896751	-7.89441559347101	0.515323289007003	kwi.75
Q9UM73	ALK	0.0699436009960319	0.477121254719662	0.547064855715694	0.544647490042509	-13.5269729461522	-13.5068483590457	0.429696314434634	50.7777777777778
P22607	FGFR3	0.200711613839691	0.477121254719662	0.677832868559353	0.542622803476095	-11.8847596216516	-10.2306821669752	5.40823020579693	12.7777777777778
P29322	EphA8	0.150367087753945	0.477121254719662	0.627488342473608	0.541113083089205	-8.75281108534856	-6.1551803645058	3.86843294356618	4.125
P52333	JAK3	0.0635249419178893	0.477121254719662	0.540646196637552	0.540607512240769	-7.63961602283265	-7.72420837212844	0.100314186149718	5.55555555555556
P16591	Fer	0.047450258617281	0.477121254719662	0.524571513336943	0.526756400343539	-9.50630174450696	-9.84822413657002	0.753092594302157	14.6666666666667
P30530	Axl	0.0789931989885169	0.477121254719662	0.556114453708179	0.525783735923745	-14.1150764143019	-13.6812003263556	1.47081728273877	69
P29323	EphB2	0.0433644125021397	0.477121254719662	0.520485667221802	0.520485667221802	-5.81205866706752	-5.81205866706752	0	4
Q15375	EphA7	0.0602913575480138	0.477121254719662	0.537412612267676	0.519993057042849	-6.40506505015152	-5.97528523970287	0.74440046776438	3.66666666666667
P17948	FLT1	0.0353006166597102	0.477121254719662	0.512421871379373	0.51427857351842	-10.2648527901113	-10.4309577540888	0.474580164239532	21.6666666666667
P54762	EphB1	0.0310511996993511	0.477121254719662	0.508172454419014	0.51304832665267	-5.12291775690971	-5.23134656106624	1.73553274872207	kwi.25
P23458	JAK1~b	0.0289766526842944	0.477121254719662	0.506097907403957	0.507241856073642	-6.2867788339843	-6.60070976139459	0.62786185482058	05.cze
O60674	JAK2	0.0172766389490272	0.477121254719662	0.49439789366869	0.499397649430815	-9.08048358785648	-9.80337596916578	1.52339632711344	22.5555555555556
Q06418	Tyro3/Sky	0.0227306893119642	0.477121254719662	0.499851944031627	0.494850021680094	-11.8779514134298	-11.9566443409713	0.421901492153866	49
P07332	Fes	0.0183918428123414	0.477121254719662	0.495513097532004	0.493946182681849	-8.1589276545956	-8.08356262195122	0.492485357944226	14.3333333333333
Q08881	ITK	0.0118242720589755	0.477121254719662	0.488945526778638	0.488562297841047	-10.4803413790848	-10.5994131539732	0.438600745389077	39
Q06187	BTK	0.00203652792611163	0.477121254719662	0.479157782645774	0.477990713432291	-8.00328188002554	-8.07341095311642	0.299318631827453	25
Q92772	CDKL2	1.99901080812711	0.477121254719662	2.47613206284677	2.52557626122369	-8.10312248500808	-8.71812479342125	1.50644184624603	3.33333333333333
P50750	CDK9	1.59738017605901	0.477121254719662	2.07450143077868	2.09691001300806	-3.6540092758664	-3.49998047050411	0.231043208043434	7.66666666666667
Q9BWU1	CDK11	1.60578117587181	0.477121254719662	2.08290243059147	2.09691001300806	-6.06030872714019	-6.06030872714019	0	4
O96017	CHK2	1.3355318997417	0.477121254719662	1.81265315446136	1.81436342303809	1.69982517797663	1.82614963191891	0.20756285369916	20.7777777777778
Q00534	CDK6	1.32767625195207	0.477121254719662	1.80479750667173	1.76111791108486	-4.47025170875156	-4.27149458145298	0.596271381895737	4.88888888888889
Q86V86	Pim3	1.09960893757222	0.410225700127667	1.50983463769989	1.72893322771346	-0.624206139840008	-0.694605481400196	0.210330049159832	56.5555555555556
P11802	CDK4	1.12466456694124	0.477121254719662	1.60178582166091	1.60788953498869	-3.32252057255927	-3.43383410127218	0.333940586138728	6.22222222222222
Q00535	CDK5	0.975142840001884	0.477121254719662	1.45226409472155	1.42790323204948	-2.34580444900619	-2.34580444900619	0	9
Q13535	ATR	0.885027166370888	0.477121254719662	1.36214842109055	1.35654732351381	2.39730319896617	2.33175634895928	0.196640550020683	7.88888888888889
Q05513	PKC[zeta]	0.839962336310998	0.477121254719662	1.31708359103066	1.32483291033661	-1.91376374718758	-2.045673013334	0.261999198179285	10.5555555555556
Q96Q40	PFTAIRE2	0.835667111824355	0.477121254719662	1.31278836654402	1.32483291033661	2.91296933701038	2.74541082242078	0.58582899277602	5.77777777777778
P05771	PKC[beta]	0.799193670726396	0.477121254719662	1.27631492544606	1.2839966563652	-1.77180392346904	-1.77180392346904	0	11
O15075	DCAMKL1	0.751735337732139	0.477121254719662	1.2288565924518	1.20633163274637	2.74421224367055	2.74421224367055	0.261774131461055	04.maj
O14757	CHK1	0.723103738986125	0.477121254719662	1.20022499370579	1.20296340545598	1.9561847559248	1.93114605606711	0.0531173734757658	9
Q15131	CDK10	0.775639390922995	0.477121254719662	1.25276064564266	1.18486518336319	2.59556252462451	2.25206197403621	0.876143624866546	6.11111111111111
Q13237	PKG2	0.695425568107154	0.477121254719662	1.17254682282682	1.14266750356873	0.776242675375119	0.793432674833454	0.165701095990742	35
P06493	CDC2/CDK1	0.489529411833921	0.376777922831669	0.866307334665589	1.05551732784983	-1.07957738811628	-1.28068024290343	0.400001214230569	15.3333333333333
Q13131	AMPK[alpha]1	0.640034791473589	0.477121254719662	1.11715604619325	1.05551732784983	1.60514826413696	1.37613237319899	0.317925412776812	10.7777777777778
P68400	CK2[alpha]1	0.567973194736029	0.477121254719662	1.04509444945569	1.04898646069087	-1.55956313680315	-1.55956313680315	0	3
Q8TD08	ERK7	0.571865205971211	0.477121254719662	1.04898646069087	1.04898646069087	1.51273402040194	1.51273402040194	NA	3
O60285	NuaK1	0.573301700221635	0.477121254719662	1.0504229549413	1.04255235068546	-1.58844072302984	-1.49851539149828	0.201079154203776	45872
Q13153	PAK1	0.538454080874776	0.477121254719662	1.01557533559444	1.01472325682071	1.48559822907972	1.48559822907972	0	4
O43293	DAPK3	0.505845405981557	0.477121254719662	0.98296666070122	0.98296666070122	-1.23865173303954	-1.23865173303954	NA	3
P49674	CK1[epsilon]	0.434152181326482	0.477121254719662	0.911273436046145	0.911273436046145	1.12394449737054	1.12394449737054	NA	3
P24723	PKC[eta]	0.51367820082965	0.343330145535671	0.857008346365321	0.901933409792001	-1.23130477745973	-0.915255042705406	0.866086503029049	15
Q8IWB6	SgK307	0.388717206216086	0.477121254719662	0.865838460935748	0.877238182645975	1.01292708186117	1.04971896693808	0.111861055118981	4.11111111111111
Q00532	CDKL1	0.393770440586125	0.38169700377573	0.775467444361855	0.872895201635192	1.07481473892308	1.09435199779001	0.111392341114853	05.cze
P23443	p70S6K	0.33977217760066	0.318080836479775	0.657853014080435	0.85802792409292	0.497379342340676	0.806316817964275	0.540372530808563	18.3333333333333
P16066	ANP[alpha]	0.343774901703225	0.477121254719662	0.820896156422887	0.851808803757989	0.634010454034942	0.663154968619802	0.0692475354484053	22.8888888888889
Q00526	CDK3	0.249390940698011	0.410225700127667	0.659616640825678	0.847711655616944	-0.6653484359161	-0.97712361025097	0.488627758692171	11.2222222222222
Q16539	MAPK14	0.38337691474206	0.477121254719662	0.860498169461722	0.84567748570649	-0.409737132900595	-0.838543456473999	0.938156985751649	12.1111111111111
P41743	PKC[iota]	0.378412901507003	0.343330145535671	0.721743047042674	0.831698985370571	-0.925861706568085	-0.878972505251245	0.571581086707056	13.3333333333333
P50613	CDK7	0.331244593927766	0.443673477423665	0.774918071351431	0.805023396783945	-0.881574074548754	-0.823575345143971	0.362531142280874	12.2222222222222
Q13164	ERK5	0.276716215412614	0.376777922831669	0.653494138244282	0.786925174691149	0.131316751524469	0.404715699022911	0.726672288939643	11.8888888888889
O94921	PFTAIRE1	0.310917487041368	0.477121254719662	0.78803874176103	0.783394305796016	0.832459528699379	0.832459528699379	0	3
Q15349	RSK1/p90RSK	0.308578069790497	0.477121254719662	0.78569932451016	0.783394305796016	-0.80613912166641	-0.80613912166641	0	4
P05129	PKC[gamma]	0.347839942193804	0.410225700127667	0.758065642321471	0.781639578229465	-0.832095844152477	-0.745670336334835	0.31870133750462	15.5555555555556
P49840	GSK3[alpha]	0.295596171165534	0.477121254719662	0.772717425885197	0.772970737879863	-0.756800257364749	-0.740736131737129	0.0318762610802875	3.77777777777778
Q05655	PKC[delta]	0.296721192285096	0.443673477423665	0.740394669708761	0.767851293743832	-0.576314050998307	-0.584692295688545	0.040851062542851	22.6666666666667
P28482	ERK2	0.317790640547972	0.343330145535671	0.661120786083642	0.761117911084863	-0.459560905247918	-0.717207560085579	0.714601820292831	16
Q15418	RSK3	0.284527601745859	0.477121254719662	0.761648856465521	0.761117911084863	-0.760315378817008	-0.760315378817008	0	8
O15111	IKK[alpha]	0.279905304125033	0.477121254719662	0.757026558844696	0.755317676427405	0.731734235969941	0.731734235969941	0	3
P49137	MAPKAPK2	0.223088498647199	0.357212227381037	0.580300726028236	0.75448733218585	0.407022948322543	0.478580028447869	0.185820649060162	28.3333333333333
Q16644	MAPKAPK3	0.28655956438725	0.443673477423665	0.730233041810915	0.752845385118873	0.423858663291658	0.400356338510014	0.116453046218859	33
O43930	PRKY	0.268338392905514	0.477121254719662	0.745459647625176	0.72584215073632	0.658361986241278	0.572916042638388	0.190799674307393	10.7777777777778
Q02156	PKC[epsilon]	0.332354423438158	0.376777922831669	0.709132346269827	0.72584215073632	-0.757915064633898	-0.581586397117794	0.359889274943324	18.1111111111111
Q9HBY8	SGK2	0.356174606414891	0.343330145535671	0.699504751950561	0.724304823531391	-0.492777627768676	-0.512518677507176	0.870366329791697	15.3333333333333
P11309	Pim1	0.564463471651629	0.176091259055681	0.740554730707311	0.687540542555237	-0.354646958993933	-0.331765085884753	0.0648252316327455	60.5555555555556
Q15139	PKD1	0.197772564950478	0.477121254719662	0.67489381967014	0.6723005759985	0.547576236515655	0.547576236515655	0	4
P24941	CDK2	0.357774256714029	0.376777922831669	0.734552179545698	0.656263265279962	-0.794538868096548	-0.437526066203341	0.602797217625238	16.5555555555556
Q9UHD2	TBK1	0.139038010411912	0.318080836479775	0.457118846891687	0.605548319173784	0.380759539698952	0.359718958757005	0.0540212028908402	3.88888888888889
P41279	COT	0.11680038678668	0.477121254719662	0.593921641506343	0.590630529547181	-0.315077755790952	-0.315077755790952	0	4
P17612	PKA[alpha]	0.417913788664773	0.309882368239673	0.727796156904446	0.550778808094007	0.357783495264213	0.300782678543039	0.157510745905129	49.1111111111111
Q00537	PCTAIRE2	0.339134521996131	0.176091259055681	0.515225781051812	0.515225781051812	0.903274504074233	0.903274504074233	NA	3
O00141	SGK1	0.316715424674119	0.176091259055681	0.4928066837298	0.496663362443562	-0.84856816422907	-0.84856816422907	0	3
Q9UIK4	DAPK2	0.278376059075477	0.146742715879734	0.425118774955212	0.489488088984207	0.695917841672747	0.787858173736062	0.225206900337169	3.83333333333333
Q9P1W9	Pim2	0.29225896108995	0.223421118197046	0.515680079286995	0.484126156288321	-0.354190738656081	-0.371356682227163	0.10050340222376	39.1111111111111
Q04759	PKC[theta]	0.276867642914228	0.176091259055681	0.452958901969909	0.450179626760633	-0.564969955466008	-0.533026773732575	0.0570930513302356	21.3333333333333
Q96S38	RSKL1	0.254892702348764	0.176091259055681	0.430983961404445	0.429457060118102	-0.654732878112738	-0.654732878112738	0	3
P27361	ERK1	0.228260494720906	0.237303200042412	0.465563694763319	0.427903232049481	0.118193681551338	0.420524967272919	0.590141043993162	17
Q16512	PKN1/PRK1	0.155928783833104	0.0978284772531563	0.253757261086261	0.402304814074488	0.434428189204302	0.625439829399134	0.226665766081211	5.88888888888889
Q9UBS0	p70S6K[beta]	0.28528143030144	0.223421118197046	0.508702548498486	0.400844999315445	0.527091634693586	0.34740103433014	0.56642060672701	23.8888888888889
O75116	ROCK2	0.196157813054709	0.140873007244545	0.337030820299254	0.374002001173949	0.51207171867292	0.548125513018603	0.241658526707022	45812
P51817	PRKX	0.311706938667042	0.203855422746415	0.515562361413457	0.368556230986828	0.273033968498271	0.297605081030809	0.44637929589248	29.2222222222222
P53778	p38[gamma]	0.22192245696603	0.290316672789042	0.512239129755072	0.353923179687664	0.328457747795746	0.466816659806868	0.532927988467098	9.44444444444444
O14920	IKK[beta]	0.146939181409836	0.140873007244545	0.287812188654381	0.351314796580136	-0.369866117562575	-0.484554965653956	0.256452060593474	45691
P31751	Akt2/PKB[beta]	0.154666394312758	0.189973340901048	0.344639735213806	0.329754146925876	0.093965646823132	0.026662302473383	0.130851799484961	25.2222222222222
Q9UKE5	TNIK/ZC2	0.138622877054375	0.176091259055681	0.314714136110056	0.318760438149712	-0.350519097800824	-0.350519097800824	0	3
Q15759	p38[beta]	0.11281262013121	0.140873007244545	0.253685627375755	0.317554061486042	0.292721382189226	0.395098422997705	0.231886781736901	45813
P45984	JNK2	0.209627784550581	0.184289727295783	0.393917511846364	0.313959879742644	-0.511940536528431	-0.35194217531349	0.307576343929486	18
P49841	GSK3[beta]	0.120582347837036	0.176091259055681	0.296673606892717	0.301029995663981	-0.32479052029908	-0.330171058554895	0.0161416147674464	4.88888888888889
P48729	CK1[alpha]	0.135485422938103	0.19817180914115	0.333657232079253	0.299873418464039	0.384791273847068	0.37172661266358	0.127476066136994	10.4444444444444
O15264	p38[delta]	0.262980170351005	0.251185281887779	0.514165452238785	0.29527766677489	0.444643612690837	-0.088781998668468	0.714347921959232	16.4444444444444
P51812	RSK2	0.0860271028762128	0.176091259055681	0.262118361931894	0.261219441515631	0.249335001998877	0.249335001998877	0	7
P31749	Akt1/PKB[alpha]	0.0838327906129184	0.15652556360505	0.240358354217968	0.259111211735299	0.0489938038393543	0.068028411633546	0.196979704543203	26.3333333333333
Q8NI60	ADCK3	0.0583995547719463	0.117394172703788	0.175793727475734	0.233587152887601	0.158306319987269	0.20496215615087	0.124004479990429	9.55555555555556
O75676	MSK2	0.0477314648569097	0.176091259055681	0.223822723912591	0.223783249393556	-0.129939113931432	-0.129939113931432	0	3
Q9Y6S9	RSKL2	0.123021100288605	0.0880456295278406	0.211066729816445	0.208638111806867	0.0634232250710252	0.0634232250710252	0.363377689136263	03.maj
Q9UPZ9	ICK	0.124204552767211	0	0.124204552767211	0.1249387366083	-0.360298587615087	-0.360298587615087	0	3
P04049	RAF1	0.108933834188369	0	0.108933834188369	0.0979971086492706	-0.1087614148338	0.146370139702153	0.337899149107795	4.33333333333333
Q13464	ROCK1	0.134936325834552	0.0503117883016232	0.185248114136175	0.0819696632151199	0.201551122656113	0.247698822762577	0.419788810523297	4.71428571428571
O95819	HGK/ZC1	0.0828289472284856	0	0.0828289472284856	0.0809420819148366	-0.22842782652661	-0.231853583396251	0.00839135631345534	3.16666666666667
O76039	CDKL5	0.0902218129144188	0.0440228147639203	0.134244627678339	0.0772822911048133	0.196739820498827	0.212711365988838	0.223415109681253	5.875
P42345	mTOR/FRAP	0.10468010791004	0.0586970863518938	0.163377194261934	0.0757207139381184	0.287258214556532	0.238089345245803	0.266054816674	4.88888888888889
Q14164	IKK[epsilon]	0.115885925979402	0.078262781802525	0.194148707781927	0.0757207139381184	-0.319683901572855	-0.193853732804648	0.153730247706599	5.88888888888889
O75582	MSK1	0.072920433770381	0	0.072920433770381	0.0726296369609765	-0.211156334363065	-0.211156334363065	0	7
Q96GD4	AurB/Aur1	0.0614354341362116	0	0.0614354341362116	0.0457574905606751	0.174789841385827	0.113610891700477	0.119056566895066	4.11111111111111
Q13976	PKG1	0.0909381990168593	0.111710559098523	0.202648758115382	0.0447934624580583	0.134347943968787	0.0452336738529546	0.269797680780003	38.2222222222222
Q96L96	AlphaK1	0.0400312707022144	0	0.0400312707022144	0.0400312707022144	0.109554566759207	0.109554566759207	0	3
P45983	JNK1	0.0497516032902605	0	0.0497516032902605	0.0371573187987575	-0.117535088422113	-0.0868525031800187	0.0764088798318276	23.4444444444444
P53779	JNK3	0.0587766011251027	0	0.0587766011251027	0.0371573187987575	-0.14096052636841	-0.0868525031800187	0.0957072774742904	22.8888888888889
P17252	PKC[alpha]	0.0347809172230908	0	0.0347809172230908	0.0324520237811379	0.0463330802753858	0.0796669607813716	0.0512673936185664	30
O14965	AurA/Aur2	0.0578350895107754	0.0195656954506313	0.0774007849614067	0.0296531237699066	0.159199473799271	0.0926623332074844	0.19961142177536	5.11111111111111
Q16566	CaMK4	0.0205392326761674	0.078262781802525	0.0988020144786924	0.0250280057019311	0.0589609127479307	0.0652177258107116	0.062531277471606	12.3333333333333
