# Supplementary material for: Inhibition of autoantigen-induced B-cell receptor (BCR) internalization as a therapeutic strategy in diffuse large B cell lymphoma (DLBCL)
Source: Cell Death Dis. 2026 Feb 11;17(1):216. doi: 10.1038/s41419-026-08446-1 (PMC12921016; doi:10.1038/s41419-026-08446-1)
Supplement: Supplementary file 3 — Supplementary File 2 [file 41419_2026_8446_MOESM3_ESM.txt]

Supplementary File 2. Comparison of tyrosine and serine/threonine kinase activities in K44A-DNM2 mutant vs. wild-type DNM2-expressing HBL1 cells using the chip-based phosphoproteomic PamGene platform.
Kinase Uniprot ID	Kinase Name	Mean Specificity Score	Mean Significance Score	Mean Final Score	Median Final score	Mean Kinase Statistic	Median Kinase Statistic	SD Kinase Statitistic	Mean peptide set size
P06239	Lck	1.59144973356553	0.443673477423665	2.0351232109892	2.02996322337744	2.28235997188039	2.27577636830381	0.442480121034459	28.7777777777778
P07947	Yes	1.11842541006019	0.343330145535671	1.46175555559586	1.83366857823347	1.44758820110991	1.81882448518396	0.967370207410272	24
P08631	HCK	0.976694466587533	0.371094309226404	1.34778877581394	1.68472956522141	1.64363916317529	1.96230209493604	0.866879617723048	26.7777777777778
P51451	BLK	0.933245333749556	0.343330145535671	1.27657547928523	1.44369749923271	2.32287107412918	2.16211528171335	1.25544928220306	22.1111111111111
P42685	FRK	0.757573806375301	0.176091259055681	0.933665065430982	0.971971276399756	1.21545305612151	1.13413560643551	0.188131651814631	53.8888888888889
P54762	EphB1	0.370911310329697	0.357840941039747	0.728752251369444	0.94832623538433	0.563182952485857	0.645045902200179	0.360645900897325	kwi.25
P29597	Tyk2	0.704087848620248	0.176091259055681	0.880179107675929	0.870739889609057	-1.08671158095278	-1.08671158095278	0	4
P43405	Syk	0.646155402522219	0.176091259055681	0.8222466615779	0.818156412055227	0.925135230868575	0.925686519263915	0.0554175734261445	78.4444444444444
P12931	Src	1.50203157954564	0.176091259055681	1.67812283860133	0.764471553092451	1.20226638722426	0.892491057902489	0.467646103511666	44.4444444444444
P52333	JAK3	0.625965770055213	0.309882368239673	0.935848138294886	0.757789967735936	-0.883851156855182	-0.769825154516086	0.135218204953211	4.55555555555556
P29317	EphA2	0.550140039506058	0.176091259055681	0.726231298561739	0.741522355021482	0.71045034532156	0.728031263282745	0.205500205545531	7.22222222222222
P43403	ZAP70	0.475137066622206	0.176091259055681	0.651228325677887	0.652344792244117	0.94304676138084	0.910286424308666	0.0913763912919945	66.5555555555556
Q13882	Brk	0.434233190308632	0.176091259055681	0.610324449364313	0.642065152999546	0.713628298264952	0.884709614753433	0.347847851809087	67.7777777777778
P09769	Fgr	0.405581172502357	0.176091259055681	0.581672431558038	0.614989875406625	0.549271982213797	0.532934696270167	0.180500471426917	8.88888888888889
P54764	EphA4	0.394722019059217	0.176091259055681	0.570813278114898	0.580595037230107	0.608802963262383	0.595883574539062	0.0314047508735048	4.44444444444444
P07948	Lyn	0.310820660538706	0.136959868154419	0.447780528693125	0.552841968657781	0.361036365539166	0.449647806879936	0.157771508566587	19.7777777777778
P42684	Arg	0.346732722595124	0.176091259055681	0.522823981650806	0.548725402462949	0.48038517957803	0.494883373594929	0.0371167165145731	50.6666666666667
P16234	PDGFR[alpha]	0.327204903527235	0.136959868154419	0.464164771681654	0.542622803476095	-0.412283332974885	-0.537122312554209	0.309767375886379	5.88888888888889
Q13308	CCK4/PTK7	0.394870922543937	0.176091259055681	0.570962181599619	0.534839113353624	-0.616294232045474	-0.540264860482296	0.152058743126357	mar.75
P06241	Fyn	0.338086952036432	0.176091259055681	0.514178211092113	0.520952824244299	0.362175973474079	0.408184739877194	0.220227428901365	16.3333333333333
P00519	Abl	0.346005754436058	0.176091259055681	0.52209701349174	0.517126416391246	0.496625095958416	0.507461226902988	0.0747642519719606	50.4444444444444
P17948	FLT1	0.329512861949387	0.15652556360505	0.486038425554437	0.498484306335188	-0.375206358610179	-0.398755339269802	0.162874288743884	20.6666666666667
Q04912	Ron	0.338195623338681	0.0978284772531563	0.436024100591837	0.496663362443562	0.50094627408487	0.432593802417086	0.351147130805118	7.22222222222222
Q6ZMQ8	Lmr1	0.303029027754295	0.176091259055681	0.479120286809976	0.480609582565484	0.509587923397526	0.509587923397526	0	3
P21802	FGFR2	0.249744489664895	0.15652556360505	0.406270053269945	0.470227546771762	-0.334304938724234	-0.30926984837428	0.176385196483955	11.1111111111111
P10721	Kit	0.247813446243924	0.0978284772531563	0.34564192349708	0.46344155742847	-0.326292837812585	-0.350979192727345	0.224536420391154	17
P08581	Met	0.276549583985965	0.176091259055681	0.452640843041646	0.448550002027125	0.351558178864146	0.359801461571965	0.049881941006179	35.2222222222222
P11362	FGFR1	0.389874270413099	0.203855422746415	0.593729693159513	0.42327482786741	0.81943921930016	0.329455641056572	0.955447330556816	17.5555555555556
Q15303	HER4	0.272085179794524	0.136959868154419	0.409045047948942	0.406713932979543	0.351535198495231	0.320219627337143	0.180085798897558	31.6666666666667
P04629	TRKA	0.227945181780626	0.136959868154419	0.364905049935045	0.405239247413537	-0.296446393750683	-0.31637467097989	0.0912748666312055	15.6666666666667
Q12866	Mer	0.241107045080977	0.15652556360505	0.397632608686027	0.403769552332762	0.352365892158241	0.346761055002743	0.037899468742131	53.3333333333333
P04626	HER2	0.25898983923399	0.176091259055681	0.435081098289671	0.392187679782946	0.33282052416288	0.298750178302581	0.0975111577388229	33.3333333333333
P22607	FGFR3	0.213360353284084	0.15652556360505	0.369885916889134	0.387922887914514	-0.230813246534071	-0.272722270643663	0.193438538166645	10.7777777777778
P00533	EGFR	0.179500048144481	0.117394172703788	0.296894220848268	0.385102783966865	0.286224829123306	0.310457425632519	0.0493245857165969	48.7777777777778
Q15375	EphA7	0.15921026328201	0.117394172703788	0.276604435985798	0.383699569557427	0.270384003493469	0.366403913851366	0.166311363278086	3.66666666666667
P51813	Etk/BMX	0.166807859461564	0.15652556360505	0.323333423066614	0.3767507096021	0.231791012652336	0.275671027981578	0.127256646283453	33.5555555555556
P30530	Axl	0.161637118026806	0.136959868154419	0.298596986181224	0.356547323513813	0.299738234537638	0.307437379331143	0.0378848972704536	65.8888888888889
P29322	EphA8	0.170342545923944	0.176091259055681	0.346433804979625	0.355902224782701	-0.290915888670576	-0.318291057866815	0.0819675085528886	4.125
P54756	EphA5	0.244010946624512	0.236297258188477	0.48030820481299	0.346144563114045	0.401914185897177	0.257535993886588	0.280267515971313	05.cze
O60674	JAK2	0.17692767076146	0.117394172703788	0.294321843465248	0.344861565188618	-0.221739779324684	-0.206565939598909	0.0386496394947341	21.5555555555556
Q14289	FAK2	0.223252967388091	0.176091259055681	0.399344226443772	0.344861565188618	0.414788101040281	0.224507203025265	0.411708248558142	38.6666666666667
P21709	EphA1	0.123851635701889	0.117394172703788	0.241245808405677	0.324894948959281	0.202016487971533	0.246900385282947	0.079955701864022	5.16666666666667
P22455	FGFR4	0.206640295088758	0.117394172703788	0.324034467792545	0.318758762624413	-0.00626219032488112	-0.177514327836279	0.537617948700633	22
P21860	HER3	0.178225577297957	0.176091259055681	0.354316836353638	0.297569463554475	0.278278258973436	0.225260448025034	0.107601358226711	47.8888888888889
P07949	Ret	0.261791426203126	0.078262781802525	0.340054208005651	0.283996656365201	0.327585880181916	0.334629221686058	0.0712691096660201	17.6666666666667
P29376	LTK	0.114841024563387	0.117394172703788	0.232235197267175	0.279565041566126	0.0770879272284553	0.138145933112619	0.212576900632895	17.6666666666667
P07333	FmS/CSFR	0.14718571624062	0.0978284772531563	0.245014193493777	0.263337955384358	0.136514757180372	0.144566671493436	0.192351122482931	9.22222222222222
Q08345	DDR1	0.0806936689689932	0.176091259055681	0.256784928024674	0.252847240425405	0.148078722625152	0.148078722625152	0	3
P42679	CTK	0.156868346348461	0.15652556360505	0.313393909953511	0.237571533879189	0.201131352371451	0.130483918994083	0.210375631223373	32.8888888888889
Q05397	FAK1	0.116611621091301	0.136959868154419	0.25357148924572	0.222814922388377	0.194054633631083	0.173376988454396	0.112061487846247	51.5555555555556
P29320	EphA3	0.122640294507605	0.0880456295278406	0.210685924035446	0.214473395789497	0.201693234577417	0.201693234577417	0.0741764973547156	5
Q16288	TRKC	0.0446140279693265	0.0978284772531563	0.142442505222483	0.2066753467017	-0.0187129044914504	-0.0499406904695682	0.0771406961828953	22
P09619	PDGFR[beta]	0.184556084594076	0	0.184556084594076	0.180456064458131	-0.250017990360745	-0.241022907856717	0.06057898791278	13.7777777777778
P23458	JAK1~b	0.179718721858508	0	0.179718721858508	0.177958040711585	0.286933109527839	0.290094791854776	0.00632336465387304	05.maj
Q06187	BTK	0.175416196253353	0.0195656954506313	0.194981891703985	0.141462802430361	-0.23440106113484	-0.203500679543462	0.0764622747345786	24
P16591	Fer	0.192124405915367	0.0586970863518938	0.250821492267261	0.140261433802853	0.24890729255355	0.178342538785938	0.167168546108553	14.6666666666667
P35916	FLT4	0.134439006289739	0	0.134439006289739	0.140261433802853	-0.183134496615344	-0.177746775655642	0.128298613694168	13.7777777777778
P29323	EphB2	0.138465999993435	0	0.138465999993435	0.138465999993435	0.261039319990019	0.261039319990019	0	4
Q9H3Y6	Srm	0.139747726693133	0.0391313909012625	0.178879117594396	0.121478204498793	0.219988932801315	0.20282302744542	0.0314035856249781	43.4444444444444
P08069	IGF1R	0.0889735403489657	0	0.0889735403489657	0.0990869322623309	-0.122664507277944	-0.135542876741243	0.0714892984267876	17
P42681	TXK	0.0824350909016092	0	0.0824350909016092	0.0893755951107988	0.137272939449188	0.140153496652256	0.0963675103052398	32.6666666666667
P36888	FLT3	0.124600028880917	0	0.124600028880917	0.0876377759771755	0.0559882931564645	0.0635504877719634	0.216446820621964	13
P07332	Fes	0.0836456345842689	0.0195656954506313	0.1032113300349	0.0614802748235081	-0.119667496132123	-0.0861951288552026	0.0880168307730962	14.3333333333333
Q06418	Tyro3/Sky	0.0936393851923031	0	0.0936393851923031	0.0604807473813815	0.172034676444496	0.151649981916476	0.0660118230024021	48.3333333333333
P42680	TEC	0.169066193894722	0.078262781802525	0.247328975697247	0.058488567365597	-0.215775263514336	-0.102367935398675	0.198384545348948	39.6666666666667
P14616	IRR	0.0900282087595468	0.0352182518111363	0.125246460570683	0.051587034221399	0.153093576503699	0.0766932158926844	0.218720245038344	05.sie
Q9UM73	ALK	0.0607963691361911	0.078262781802525	0.139059150938716	0.0400051616715838	-0.0453173477335986	-0.0280620623852122	0.125434086351503	48.8888888888889
P54760	EphB4	0.0357406258004077	0	0.0357406258004077	0.0357406258004077	0.0716541941830802	0.0716541941830802	0	3
Q16620	TRKB	0.0459450880012262	0	0.0459450880012262	0.0333890133180656	0.0253706153738852	-0.0190843361344004	0.0745270547705455	24.2222222222222
P35968	KDR	0.0272055333327304	0.0195656954506313	0.0467712287833617	0.0231916626619338	-0.0457610687814557	-0.0301028297883676	0.0352677028666462	18.8888888888889
P41240	CSK	0.083857559488279	0.0391313909012625	0.122988950389542	0.0168249279621871	-0.112514174708987	-0.0371707169960173	0.176707928912532	44.6666666666667
H0Y8A4	RYK	0.0497916874033593	0.0195656954506313	0.0693573828539905	0.0150228735845067	-0.015593423869414	0.0189080576273408	0.12851687082676	7.11111111111111
Q08881	ITK	0.0336376169212283	0	0.0336376169212283	0.0150228735845067	0.030784747678227	-0.00115731288255818	0.0730059718998439	38.5555555555556
P06213	InSR	0.0206677101272854	0	0.0206677101272854	0.00966114521239857	0.024811101612775	0.0129451182746234	0.0482401068721242	25.8888888888889
P54753	EphB3	0	0	0	0	-0.000237755491226649	-0.000237755491226649	NA	4
Q04759	PKC[theta]	2.50648180880013	0.477121254719662	2.9836030635198	3.17609125905568	-2.42782706321825	-2.44493050111345	0.0702463462893509	20.3333333333333
Q05655	PKC[delta]	2.69897000433602	0.477121254719662	3.17609125905568	3.17609125905568	-2.76035964066047	-2.74644239059662	0.135104809358087	21.4444444444444
P31749	Akt1/PKB[alpha]	2.13734633160748	0.477121254719662	2.61446758632714	2.69897000433602	0.22214710351813	0.46804235597803	0.175407739226175	26.6666666666667
P05771	PKC[beta]	2.10958216791674	0.477121254719662	2.5867034226364	2.57403126772772	-3.14369145821794	-3.14369145821794	0	9
P24723	PKC[eta]	1.91213059516758	0.477121254719662	2.38925184988725	2.47712125471966	-2.51136314854275	-2.43490339892684	0.108446292626145	13
P17252	PKC[alpha]	1.90344222482692	0.477121254719662	2.38056347954658	2.27300127206374	-1.90314593624947	-1.78049846233149	0.186799211398091	28.2222222222222
P11309	Pim1	1.69127582031237	0.477121254719662	2.16839707503203	2.17609125905568	-1.35424293637866	-1.33718528699932	0.0431657252044556	58.8888888888889
P17612	PKA[alpha]	1.62137922809445	0.477121254719662	2.09850048281411	2.06214790674884	-1.46198567458001	-1.46751882857235	0.0600522164950541	48.2222222222222
Q05513	PKC[zeta]	1.64154001262261	0.477121254719662	2.11866126734227	2.06214790674884	-2.79431041166499	-2.86077341715692	0.17423567454405	8.55555555555556
P31751	Akt2/PKB[beta]	1.73784871103599	0.477121254719662	2.21496996575566	1.97197127639976	0.51868611929201	0.41169186107002	0.264760426515424	25.6666666666667
Q02156	PKC[epsilon]	1.53793168933308	0.477121254719662	2.01505294405275	1.92081875395238	-2.10338616425689	-2.13748566054689	0.0773531838703718	17.1111111111111
Q15349	RSK1/p90RSK	1.40222908772119	0.477121254719662	1.87935034244085	1.92081875395238	-3.20491460376641	-3.20491460376641	0	5
Q16566	CaMK4	1.36916127256498	0.477121254719662	1.84628252728465	1.81436342303809	-2.2587152163981	-2.27596174623159	0.265917749802983	12.2222222222222
P51817	PRKX	1.2619550692512	0.477121254719662	1.73907632397086	1.74472749489669	-1.61457412162787	-1.63778682908763	0.131716101579941	29.3333333333333
P05129	PKC[gamma]	1.12930416082463	0.477121254719662	1.6064254155443	1.68472956522141	-1.99639525069314	-2.10454319317857	0.207503624748339	13.5555555555556
Q86V86	Pim3	1.21069198353845	0.477121254719662	1.68781323825812	1.67094128073578	-1.31171482738952	-1.31110731826968	0.0522035200397802	54.7777777777778
Q13976	PKG1	1.33929041245958	0.477121254719662	1.81641166717924	1.50399340111996	-1.47549340894122	-1.5090783470026	0.118025008832643	38
Q15418	RSK3	0.995015348628599	0.477121254719662	1.47213660334826	1.48589517902717	-2.05946700839792	-2.05946700839792	0	9
Q13237	PKG2	1.04243356255056	0.477121254719662	1.51955481727023	1.41266326549274	-1.47706809693696	-1.36565524535268	0.21616954746138	33.7777777777778
Q15139	PKD1	0.939087228437912	0.477121254719662	1.41620848315757	1.39794000867204	-2.35767072447734	-2.35767072447734	0	5
Q9HBY8	SGK2	0.861963247182829	0.477121254719662	1.33908450190249	1.31276839893523	-1.60613471513342	-1.67491645382255	0.245208831091992	14.5555555555556
Q9UKE5	TNIK/ZC2	0.817036642067617	0.477121254719662	1.29415789678728	1.29266185354497	-2.69004363903373	-2.69004363903373	0	3
O00141	SGK1	0.79017481083547	0.477121254719662	1.26729606555513	1.26760624017703	-2.59493763975299	-2.59493763975299	0	3
P04049	RAF1	0.787426068620285	0.477121254719662	1.26454732333995	1.25701316667961	-2.05367982949768	-2.24777651481074	0.235350951564866	5.33333333333333
Q15131	CDK10	0.665242815488746	0.337646531930406	1.00288934741915	1.24667233334139	-1.68029089374656	-2.15961229606016	0.913191092469061	5.11111111111111
O95819	HGK/ZC1	0.767002073653344	0.477121254719662	1.24412332837301	1.21976770594652	-2.24831837045083	-2.13219246644868	0.284449210724676	3.83333333333333
O75116	ROCK2	0.710438347718961	0.477121254719662	1.18755960243862	1.19382002601611	-2.06889143854602	-2.10515687280899	0.278786625193232	04.cze
Q9P1W9	Pim2	0.564563417590534	0.443673477423665	1.0082368950142	1.17176988527304	-1.11403262592587	-1.21870546802582	0.24488850040062	37.2222222222222
P41743	PKC[iota]	0.720403253090356	0.477121254719662	1.19752450781002	1.16325403435051	-1.58878714651768	-1.59322903617339	0.109965027777579	12.3333333333333
O60285	NuaK1	0.681195621338999	0.477121254719662	1.15831687605866	1.1590579197569	-2.3128519034475	-2.3128519034475	0	3
P51812	RSK2	0.662035108810584	0.477121254719662	1.13915636353025	1.14266750356873	-1.69060642522191	-1.69060642522191	0	8
P49840	GSK3[alpha]	0.631792785209015	0.477121254719662	1.10891403992868	1.10790539730952	-2.17848384043497	-2.17848384043497	0	3
P68400	CK2[alpha]1	0.601914524278192	0.477121254719662	1.07903577899785	1.08266957389345	-2.10862407641096	-2.10862407641096	0	3
O75582	MSK1	0.561632961562815	0.477121254719662	1.03875421628248	1.04255235068546	-1.48774308894291	-1.48774308894291	0	8
O75676	MSK2	0.558316906075836	0.477121254719662	1.0354381607955	1.03307645880159	-1.91666707880866	-1.91666707880866	0	3
Q13131	AMPK[alpha]1	0.576864263335242	0.477121254719662	1.0539855180549	1.0268721464003	-1.45187361122337	-1.35839066918181	0.204851884958662	10.7777777777778
P42345	mTOR/FRAP	0.555487866762504	0.376777922831669	0.932265789594173	1.02380291467262	-1.69997424877486	-1.60435844947457	0.317456695978735	4.88888888888889
O15111	IKK[alpha]	0.543429281317344	0.477121254719662	1.02055053603701	1.01329238262567	-1.91687796086051	-1.91687796086051	0	3
O94921	PFTAIRE1	0.538367854453041	0.477121254719662	1.0154891091727	1.01173840327124	-1.83482302941458	-1.83482302941458	0	3
O14920	IKK[beta]	0.50528504160677	0.477121254719662	0.982406296326432	0.98296666070122	-1.79702481437277	-1.8412023564462	0.098783987155061	03.lut
P15056	BRAF	0.505845405981557	0.477121254719662	0.98296666070122	0.98296666070122	-1.74122142640269	-1.74122142640269	NA	3
P41279	COT	0.47049998090286	0.477121254719662	0.947621235622523	0.943095148663527	-1.5203369484529	-1.5203369484529	0	4
P49674	CK1[epsilon]	0.443697499232713	0.477121254719662	0.920818753952375	0.920818753952375	-1.38255831329395	-1.38255831329395	NA	3
Q14164	IKK[epsilon]	0.445831673819	0.477121254719662	0.922952928538662	0.886056647693163	-1.33379238252512	-1.16368588079361	0.201721496353111	5.55555555555556
Q9UBS0	p70S6K[beta]	0.383220646556839	0.376777922831669	0.759998569388507	0.767851293743832	-1.12580140438158	-1.09685880545212	0.260388602168358	23.2222222222222
O96017	CHK2	0.501206476571527	0.343330145535671	0.844536622107198	0.732046463137605	-1.09520498888322	-0.876103923139538	0.36111244058278	19.7777777777778
Q00532	CDKL1	0.28364613133956	0.477121254719662	0.760767386059223	0.718209362321689	-0.958856098712292	-0.776579659953467	0.285465851876189	05.cze
Q13535	ATR	0.196819698712902	0.443673477423665	0.640493176136566	0.690369832574101	-0.667465366528488	-0.742444370296336	0.224937011303543	6.88888888888889
P49841	GSK3[beta]	0.517373200604051	0.209539036351679	0.72691223695573	0.662873658987742	-1.66316755715798	-1.57661997171487	0.259642756329323	3.88888888888889
Q96Q40	PFTAIRE2	0.246188589630386	0.251185281887779	0.497373871518165	0.496663362443562	-0.786203725442769	-0.932363603208238	0.356471705600172	5.77777777777778
Q13464	ROCK1	0.223890728864115	0.125779470754058	0.349670199618173	0.445308983389292	-0.691560052903224	-0.873067191708031	0.316536385497222	4.71428571428571
Q8NI60	ADCK3	0.379516160405517	0.276434590943675	0.655950751349192	0.438898616350944	-1.15061387430896	-0.853368595737882	0.453312173195281	8.77777777777778
O43930	PRKY	0.274921996330321	0.176091259055681	0.451013255386002	0.42635494348662	-0.893093641018419	-0.862350270815819	0.186498477958957	10.7777777777778
P23443	p70S6K	0.318957457081165	0.309882368239673	0.628839825320837	0.421742923344662	-1.0107142448339	-0.902993590277095	0.295448605850917	17
Q8IWB6	SgK307	0.206846496068263	0.176091259055681	0.382937755123944	0.390761424044914	0.504403911816202	0.54614156933215	0.0626064862739214	3.33333333333333
P50750	CDK9	0.171389800340296	0.176091259055681	0.347481059395978	0.344861565188618	-0.614981019425346	-0.58483060593405	0.0452256202369437	7.66666666666667
P49137	MAPKAPK2	0.115551747428216	0.309882368239673	0.425434115667889	0.333482019445119	-0.679709697261671	-0.679972527806243	0.104815592822311	26.3333333333333
Q00526	CDK3	0.174457059523441	0.209539036351679	0.38399609587512	0.330993219041424	-0.614872266979816	-0.593752610831741	0.229094785156165	9.77777777777778
P16066	ANP[alpha]	0.148705880240036	0.176091259055681	0.324797139295718	0.316352692858534	-0.725079563065756	-0.717121426796689	0.0244557122343995	20.8888888888889
O14965	AurA/Aur2	0.0916111548695525	0.176091259055681	0.267702413925234	0.269756217250591	-0.25391181711689	-0.259975550618681	0.0181912005053727	5.11111111111111
Q9UIK4	DAPK2	0.0805479170716419	0.176091259055681	0.256639176127323	0.255967932764957	-0.202112290249979	-0.202112290249979	0	3
P50613	CDK7	0.0589443120592074	0.176091259055681	0.235035571114889	0.237571533879189	-0.283186627887776	-0.281013480138298	0.0984608411602002	12.2222222222222
Q00535	CDK5	0.0558657284759699	0.176091259055681	0.231956987531651	0.231608586905513	0.18400464474316	0.18400464474316	0	7
P06493	CDC2/CDK1	0.0511811290952014	0.15652556360505	0.207706692700251	0.216096420727265	0.277737730858308	0.271820704196659	0.0144428036186436	13.3333333333333
Q8TD08	ERK7	0.0343280287798933	0.176091259055681	0.210419287835575	0.210419287835575	0.0802353508552537	0.0802353508552537	NA	3
P27361	ERK1	0.03518768937733	0.203855422746415	0.239043112123745	0.2066753467017	0.213591310288464	0.198239992232407	0.0865735189554853	15.6666666666667
Q16644	MAPKAPK3	0.0439441025767356	0.176091259055681	0.220035361632417	0.205744382825588	-0.488341978782162	-0.402900033660241	0.154123315662109	30.4444444444444
P28482	ERK2	0.0285117217742001	0.15652556360505	0.18503728537925	0.203888420676617	0.191534068803144	0.202124269364521	0.0448314768356429	16.2222222222222
P24941	CDK2	0.0258007031487427	0.117394172703788	0.14319487585253	0.197454310671207	0.162544718516101	0.166390416749085	0.0452607472449862	14.5555555555556
Q13164	ERK5	0.0370687286999588	0.117394172703788	0.154462901403746	0.19201422515285	0.165682458612501	0.145615966082403	0.0665026585254548	11.2222222222222
O43293	DAPK3	0.187086643357144	0	0.187086643357144	0.187086643357144	-0.497499906861632	-0.497499906861632	NA	3
Q9Y6S9	RSKL2	0.059196893825611	0.0880456295278406	0.147242523353452	0.144106505198279	0.114887586435758	0.114887586435758	0.159633683007437	03.maj
O15075	DCAMKL1	0.141697725300626	0	0.141697725300626	0.142709395580234	-0.332924748291767	-0.332924748291767	0	4
Q96L96	AlphaK1	0.140882058785844	0	0.140882058785844	0.140882058785844	0.311134943112256	0.311134943112256	0	3
P48729	CK1[alpha]	0.0993914710788484	0.078262781802525	0.177654252881373	0.119186407719209	-0.405364380407167	-0.454667000666748	0.192834168617004	8.88888888888889
Q16512	PKN1/PRK1	0.383859417006921	0.212053890986517	0.595913307993437	0.0830199526796178	-0.961648446596679	-0.189220728132701	0.941361435436228	4.88888888888889
O14757	CHK1	0.0584505762210942	0	0.0584505762210942	0.073657553374345	-0.208878093539639	-0.262891419177786	0.120735546855704	8
P53778	p38[gamma]	0.0733709656273064	0.0586970863518938	0.1320680519792	0.073657553374345	0.266283958871691	0.268601138670061	0.146424880978283	8.88888888888889
P11802	CDK4	0.05914724378694	0	0.05914724378694	0.0655015487564323	0.159626457350851	0.185996209601275	0.0791092567512748	5.22222222222222
Q00534	CDK6	0.0640588116419851	0	0.0640588116419851	0.0655015487564323	0.177574500021572	0.185996209601275	0.0252651287391102	4.88888888888889
Q13153	PAK1	0.0676576982005112	0	0.0676576982005112	0.0655015487564323	-0.187489497340417	-0.187489497340417	0	5
Q9UHD2	TBK1	0.0539786030281502	0.0391313909012625	0.0931099939294127	0.0604807473813815	-0.138677633420759	-0.163974193471716	0.0584387096490986	3.88888888888889
Q16539	MAPK14	0.0369887393322514	0.0391313909012625	0.0761201302335139	0.0457574905606751	0.16792664895465	0.195348073926107	0.0591186510817871	11.1111111111111
Q9BWU1	CDK11	0.0423573061155557	0	0.0423573061155557	0.0438315695246367	0.110200823383945	0.110200823383945	0	4
Q9UPZ9	ICK	0.0365381680838264	0	0.0365381680838264	0.0371573187987575	-0.0881374444873737	-0.0881374444873737	0	3
O15264	p38[delta]	0.0250512891330326	0.0586970863518938	0.0837483754849264	0.0352690789463706	-0.14951357101229	-0.153329577518858	0.0354350298560463	15.4444444444444
Q92772	CDKL2	0.0444602301574054	0.0293485431759469	0.0738087733333522	0.0315180557135783	0.117733484187301	0.0850829584888441	0.079977127794848	3.33333333333333
O76039	CDKL5	0.0446007995535145	0.0440228147639203	0.0886236143174348	0.0291906246334771	0.0734506195226122	0.0255327854183433	0.150482796313468	5.875
Q96GD4	AurB/Aur1	0.0247897832835772	0	0.0247897832835772	0.0222763947111523	-0.0713094280495488	-0.0666325599627114	0.0109599839288544	4.11111111111111
Q00537	PCTAIRE2	0.0177287669604316	0	0.0177287669604316	0.0177287669604316	0.0766656473361312	0.0766656473361312	NA	3
Q15759	p38[beta]	0.048490639965115	0	0.048490639965115	0.0123337350737254	0.122747265311919	0.0304572028588562	0.1488592007037	05.kwi
P45983	JNK1	0.00868962632716257	0	0.00868962632716257	0.00877392430750515	0.105126017104016	0.0995396166798742	0.0158212663566802	21.5555555555556
P53779	JNK3	0.0102913133897037	0	0.0102913133897037	0.00877392430750515	0.113818951220077	0.0995396166798742	0.0286557398555742	21.1111111111111
P45984	JNK2	0.0181142530248493	0.0530134727466292	0.0711277257714785	0.00700490156865849	0.116999022807635	0.0741039583581942	0.0816935858784063	17
